# Supplementary material for: Factors Influencing the Selection of a Physician for Dermatological Consultation in Saudi Arabia: A National Survey
Source: Healthcare (Basel). 2025 Feb 13;13(4):404. doi: 10.3390/healthcare13040404 (PMC11855030; doi:10.3390/healthcare13040404)
Supplement: Supplementary file 1 [file healthcare-13-00404-s001.zip]

Archive with 1 entries (1 files):
- healthcare-3344356-supplementary.pdf
